# Supplementary material for: Defective RNA polymerase III is negatively regulated by the SUMO-Ubiquitin-Cdc48 pathway
Source: eLife. 2018 Sep 7;7:e35447. doi: 10.7554/eLife.35447 (PMC6128692; doi:10.7554/eLife.35447)
Supplement: Figure 2—source data 1. [file elife-35447-fig2-data1.xlsx]

## Sheet: Sheet1
Source data for Figure 2E. Raw Ct value.
	ACT1	tM(CAU)	tL(CAA)	pre-tL(CAA)A	GAPDH
WT-1	27.5322	23.6124	19.4126	21.3258	16.614
WT-1	27.7197	23.6695	19.3895	21.3288	16.6327
WT-1	27.6274	23.631	19.3913	21.3314	16.6369
WT-2	27.8328	23.943	19.4724	21.3442	16.8475
WT-2	27.6836	23.963	19.4846	21.4476	16.9162
WT-2	27.7187	24.0379	19.4272	21.3736	16.8367
siz1d-1	28.2982	24.6679	20.0149	21.9774	17.4386
siz1d-1	28.498	24.6787	20.0722	21.9411	17.4879
siz1d-1	28.225	24.7483	20.0645	21.9761	17.4837
siz1d-2	28.2108	24.4446	19.9147	21.7149	17.6079
siz1d-2	28.4817	24.5061	19.8388	21.6804	17.5315
siz1d-2	28.548	24.456	19.8596	21.6033	17.5443
rpc160-M809I-1	28.0244	26.1996	22.0805	24.091	17.3394
rpc160-M809I-1	28.2506	26.2275	22.2091	24.0601	17.5008
rpc160-M809I-1	28.1134	26.294	22.0271	23.9778	17.4601
rpc160-M809I-2	28.4275	26.8796	22.4308	24.3415	17.8774
rpc160-M809I-2	28.4678	26.7415	22.4197	24.3163	17.8777
rpc160-M809I-2	28.4939	27.0016	22.5173	24.348	17.7663
rpc160-M809I siz1d-1	28.8541	25.0564	20.7092	22.421	18.2237
rpc160-M809I siz1d-1	28.9042	25.0664	20.6382	22.4536	18.271
rpc160-M809I siz1d-1	28.9752	25.0431	20.6614	22.4452	18.2197
rpc160-M809I siz1d-2	29.1807	25.6845	20.9326	22.8286	18.7095
rpc160-M809I siz1d-2	29.2565	25.8905	20.9269	22.8166	18.8935
rpc160-M809I siz1d-2	29.6161	25.9017	20.9906	22.8221	18.9207
