# Supplementary material for: Defective RNA polymerase III is negatively regulated by the SUMO-Ubiquitin-Cdc48 pathway
Source: eLife. 2018 Sep 7;7:e35447. doi: 10.7554/eLife.35447 (PMC6128692; doi:10.7554/eLife.35447)
Supplement: Figure 5—source data 1. [file elife-35447-fig5-data1.xlsx]

## Sheet: Sheet1
Figure 5-source data 1. Raw data for Figure 5G.
	RPC160 CDC48	RPC160-F CDC48	rpc160-M809I-F CDC48	rpc160-M809I-F cdc48-3
Rpc160 (n= 584)	1185558	77235667	42542465	46200962
RPC11 (n= 18)	49397	261160	52973	196352
RPB5 (n=104)	5283868	30641230	4484800	22058112
RPC34 (n= 11)	441401	2585661	300685	2924565
RPC19 (n=41)	164410	8423894	351089	4070907
RPC40 (n= 98)	518332	10891024	248703	5886505
RPC53 (n= 144)	577415	20149844	434356	11761088
RPB8 (n= 51)	596617	14920357	241902	7728878
Rpc128 (n= 174)	602360	21283467	318963	12236657
RPC37 (n= 216)	533475	63413324	431777	39014394
RPB10 (n=11)	105540	2983831	1783	1677698
Rpc6 (n= 6)	96656	1195187	193	467995
