# Supplementary material for: Defective RNA polymerase III is negatively regulated by the SUMO-Ubiquitin-Cdc48 pathway
Source: eLife. 2018 Sep 7;7:e35447. doi: 10.7554/eLife.35447 (PMC6128692; doi:10.7554/eLife.35447)
Supplement: Figure 5—source data 2. [file elife-35447-fig5-data2.xlsx]

## Sheet: Sheet1
Source data for Figure 5H. Raw Ct value.
Input Ct	18S	tG(UCC)	tL(CAA)	tM(CAU)		ChIP Ct	18S	tG(UCC)	tL(CAA)	tM(CAU)
Untag-1	10.8879	16.6199	14.3577	15.7612		Untag-1	19.9741	26.7738	24.3495	25.6788
Untag-1	10.8927	16.7851	14.1102	15.7154		Untag-1	20.0218	26.7942	24.333	25.639
Untag-1	10.8912	16.7015	14.0766	15.8423		Untag-1	20.0877	26.8142	24.5316	25.712
Untag-2	11.3244	16.9732	14.2852	16.0089		Untag-2	20.0436	27.038	24.5126	25.9401
Untag-2	11.8603	16.8757	14.3666	15.9977		Untag-2	20.1716	27.0235	24.4501	26.1382
Untag-2	11.715	17.4302	14.3857	16.1387		Untag-2	20.1283	26.9947	24.6059	26.0075
RPC160-F-1	11.1589	16.9616	14.3464	16.0167		RPC160-F-1	18.6903	17.5396	15.4593	16.8405
RPC160-F-1	11.5392	16.8646	14.3682	16.0106		RPC160-F-1	18.9953	17.6323	15.4084	16.826
RPC160-F-1	11.2032	16.9744	14.4448	16.0297		RPC160-F-1	18.7835	17.5453	15.3546	16.9925
RPC160-F-2	10.9779	17.0657	14.5466	16.2087		RPC160-F-2	18.8353	17.4543	15.2955	16.6443
RPC160-F-2	11.1568	17.0572	14.5326	16.223		RPC160-F-2	18.5916	17.5669	15.395	16.6487
RPC160-F-2	11.2241	17.062	14.9787	16.2861		RPC160-F-2	18.6151	17.5722	15.3	16.873
RPC160-F cdc48-3 - 1	12.1023	17.6194	15.146	16.5818		RPC160-F cdc48-3 - 1	18.5435	17.7462	15.689	17.0188
RPC160-F cdc48-3 - 1	12.0504	17.8355	15.0923	16.6096		RPC160-F cdc48-3 - 1	18.6064	17.797	15.6629	16.8729
RPC160-F cdc48-3 - 1	12.3438	17.6449	15.1895	16.6675		RPC160-F cdc48-3 - 1	18.7156	17.894	15.7761	17.2075
RPC160-F cdc48-3 - 2	12.1015	17.438	14.9714	16.5788		RPC160-F cdc48-3 - 2	18.8785	18.0807	15.9951	17.2013
RPC160-F cdc48-3 - 2	12.2105	17.3716	15.0034	16.5827		RPC160-F cdc48-3 - 2	18.9345	18.112	15.9843	17.1849
RPC160-F cdc48-3 - 2	12.2715	17.4232	15.1288	16.6444		RPC160-F cdc48-3 - 2	18.9711	18.1013	15.9832	17.2592
rpc160-M809I-F-1	10.6224	16.6599	13.9533	15.6828		rpc160-M809I-F-1	18.2324	20.0128	17.7034	19.1837
rpc160-M809I-F-1	10.5535	16.4624	14.0136	15.6406		rpc160-M809I-F-1	18.2396	19.9065	17.6562	19.2314
rpc160-M809I-F-1	11.007	16.5674	14.0489	15.7321		rpc160-M809I-F-1	18.3337	20.0603	17.6717	19.3072
rpc160-M809I-F-2	10.5653	16.6622	14.103	15.7136		rpc160-M809I-F-2	18.4717	20.0718	17.8439	19.3432
rpc160-M809I-F-2	10.6654	16.6707	14.0596	15.7477		rpc160-M809I-F-2	18.482	19.9708	17.8637	19.353
rpc160-M809I-F-2	10.7764	16.5191	14.1548	15.8734		rpc160-M809I-F-2	18.4677	20.0909	17.9265	19.4538
rpc160-M809I-F cdc48-3 - 1	12.2484	17.5262	14.8683	16.4483		rpc160-M809I-F cdc48-3 - 1	19.1489	18.2337	16.2657	17.2687
rpc160-M809I-F cdc48-3 - 1	12.1555	17.3727	14.8871	16.5071		rpc160-M809I-F cdc48-3 - 1	19.1821	18.2701	16.2588	17.2839
rpc160-M809I-F cdc48-3 - 1	12.4399	17.3184	15.097	16.507		rpc160-M809I-F cdc48-3 - 1	19.2224	18.2687	16.2176	17.3971
rpc160-M809I-F cdc48-3 - 2	12.2996	17.596	15.1601	16.4816		rpc160-M809I-F cdc48-3 - 2	19.4239	18.5167	16.3042	17.6774
rpc160-M809I-F cdc48-3 - 2	12.3017	17.5263	15.2717	16.5712		rpc160-M809I-F cdc48-3 - 2	19.6539	18.4012	16.4556	17.8289
rpc160-M809I-F cdc48-3 - 2	12.3764	17.5916	15.1752	16.6085		rpc160-M809I-F cdc48-3 - 2	19.4333	18.4696	16.4308	17.826
