# Supplementary material for: Defective RNA polymerase III is negatively regulated by the SUMO-Ubiquitin-Cdc48 pathway
Source: eLife. 2018 Sep 7;7:e35447. doi: 10.7554/eLife.35447 (PMC6128692; doi:10.7554/eLife.35447)
Supplement: Figure 6—source data 1. [file elife-35447-fig6-data1.xlsx]

## Sheet: Sheet1
Source data for Figure 6C. Raw Ct value
	tM(CAU)	tL(CAA)	pre-tL(CAA)A	ACT1	GAPDH
wt-1	26.7803	23.2483	23.7641	31.9129	22.6702
wt-1	26.8309	23.1769	23.7543	31.9784	22.6247
wt-1	26.8781	23.2433	23.8146	31.4805	22.6455
wt-2	27.2485	23.9067	24.2399	32.9873	23.8693
wt-2	27.1734	23.745	24.2658	33.5989	23.8395
wt-2	27.141	23.6478	24.2146	32.3663	23.8817
rpc160-M809I-1	28.6971	25.1738	25.7894	31.9035	22.5388
rpc160-M809I-1	28.8329	25.246	25.7494	31.6066	22.5043
rpc160-M809I-1	28.9167	25.2515	25.768	31.4743	22.5468
rpc160-M809I-2	29.2778	25.6972	26.0943	31.7928	22.6975
rpc160-M809I-2	29.223	25.6054	26.0838	31.7366	22.6292
rpc160-M809I-2	29.1618	25.686	26.0226	31.665	22.6536
rpc160-M809I-3KR - 1	28.6808	25.2044	25.8447	32.4317	23.8448
rpc160-M809I-3KR - 1	28.5966	25.1998	25.7365	32.4317	23.7108
rpc160-M809I-3KR - 1	28.7282	25.2253	25.7211	32.5381	23.7102
rpc160-M809I-3KR - 2	28.8098	25.3113	25.9536	32.4614	23.8459
rpc160-M809I-3KR - 2	28.9497	25.2279	25.8395	32.4614	23.9123
rpc160-M809I-3KR - 2	28.8428	25.3883	25.9751	32.8597	23.7585
