# Supplementary material for: Defective RNA polymerase III is negatively regulated by the SUMO-Ubiquitin-Cdc48 pathway
Source: eLife. 2018 Sep 7;7:e35447. doi: 10.7554/eLife.35447 (PMC6128692; doi:10.7554/eLife.35447)
Supplement: Figure 7—source data 1. [file elife-35447-fig7-data1.xlsx]

## Sheet: Source data-Figure 7A
Source data for Figure 7A. Raw Ct value
Input Ct	tG(UCC)	tL(CAA)	tM(CAU)	18S rRNA		ChIP Ct	tG(UCC)	tL(CAA)	tM(CAU)	18S rRNA
Untag-1	15.7708	13.4053	15.1139	10.5773		Untag-1	24.9492	22.7009	24.3477	17.9472
Untag-1	15.8035	13.3773	15.0502	10.4778		Untag-1	25.0283	22.6619	24.3782	17.9163
Untag-1	15.7293	13.4768	15.3482	10.8628		Untag-1	24.9419	22.9569	24.3916	17.6927
Untag-2	14.2924	12.1197	14.5401	10.6261		Untag-2	23.3222	21.2182	23.5757	16.9444
Untag-2	13.9813	12.0662	14.4552	10.6591		Untag-2	23.4417	21.4384	23.5386	16.991
Untag-2	14.2424	12.0512	14.4885	10.7174		Untag-2	23.3451	21.202	23.5518	17.0955
Siz1-Flag-1	15.9462	13.6295	15.3479	10.4164		Siz1-Flag-1	22.942	20.749	22.481	17.2958
Siz1-Flag-1	15.9465	13.2903	15.3584	10.7036		Siz1-Flag-1	22.9689	20.7077	22.9663	17.2811
Siz1-Flag-1	15.9402	13.8138	15.3588	10.6727		Siz1-Flag-1	22.9279	20.8602	22.4694	17.3749
Siz1-Flag-2	14.1937	12.1417	14.441	10.0939		Siz1-Flag-2	21.544	19.3714	21.9003	16.925
Siz1-Flag-2	14.6464	12.064	14.5019	10.2896		Siz1-Flag-2	21.4402	19.4132	21.9037	16.9512
Siz1-Flag-2	14.2832	12.2174	14.4933	10.1684		Siz1-Flag-2	21.5122	19.4164	21.9537	17.0182
Siz1-Flag rpc160-M809I-1	14.3275	11.7551	14.4198	9.85686		Siz1-Flag rpc160-M809I-1	20.3482	18.1555	20.9812	16.8066
Siz1-Flag rpc160-M809I-1	14.7342	11.7308	14.4588	9.80619		Siz1-Flag rpc160-M809I-1	20.2614	18.104	20.99	16.742
Siz1-Flag rpc160-M809I-1	14.1812	11.8253	14.4402	9.97713		Siz1-Flag rpc160-M809I-1	20.3207	18.1448	20.9939	16.9047
Siz1-Flag rpc160-M809I-2	16.0015	13.3646	15.44	10.0338		Siz1-Flag rpc160-M809I-2	22.1672	19.9414	21.8469	17.626
Siz1-Flag rpc160-M809I-2	16.0136	13.3259	15.3734	9.8147		Siz1-Flag rpc160-M809I-2	22.1538	20.0561	21.9215	17.49
Siz1-Flag rpc160-M809I-2	15.9713	13.3931	15.4411	10.0323		Siz1-Flag rpc160-M809I-2	22.1025	19.9493	21.8929	17.5428
Siz1dSAP-Flag-1	14.0519	12.0856	14.4339	10.0336		Siz1dSAP-Flag-1	22.3861	20.1364	22.7221	16.9624
Siz1dSAP-Flag-1	14.1558	12.0272	14.4183	10.0468		Siz1dSAP-Flag-1	22.5175	20.0847	22.664	17.1199
Siz1dSAP-Flag-1	14.0846	11.9858	14.2377	10.4674		Siz1dSAP-Flag-1	22.33	20.133	22.6664	17.1199
Siz1dSAP-Flag-2	13.9831	11.9639	14.3039	10.6633		Siz1dSAP-Flag-2	22.2425	20.065	22.6141	16.9209
Siz1dSAP-Flag-2	14.1367	11.9795	14.2163	10.6392		Siz1dSAP-Flag-2	22.3018	20.1355	22.6743	16.9275
Siz1dSAP-Flag-2	13.9732	11.966	14.3334	10.6137		Siz1dSAP-Flag-2	22.9455	20.0721	22.6363	17.0615
Siz1dSAP-Flag rpc160-M809I-1	14.2321	12.189	14.5718	10.2039		Siz1dSAP-Flag rpc160-M809I-1	22.507	20.3039	22.7886	17.0766
Siz1dSAP-Flag rpc160-M809I-1	14.3223	12.1991	14.7399	10.2782		Siz1dSAP-Flag rpc160-M809I-1	22.4576	20.3942	22.8463	17.136
Siz1dSAP-Flag rpc160-M809I-1	14.3552	12.2941	14.4712	10.2877		Siz1dSAP-Flag rpc160-M809I-1	22.4232	20.2637	22.8952	17.1902
Siz1dSAP-Flag rpc160-M809I-2	14.1509	11.9256	14.4557	10.5021		Siz1dSAP-Flag rpc160-M809I-2	22.1433	19.9508	22.4004	17.5078
Siz1dSAP-Flag rpc160-M809I-2	14.2467	12.0588	14.4003	10.5413		Siz1dSAP-Flag rpc160-M809I-2	22.1344	19.9487	22.4963	17.7303
Siz1dSAP-Flag rpc160-M809I-2	14.2555	12.1668	14.4604	10.4435		Siz1dSAP-Flag rpc160-M809I-2	22.0287	19.9084	22.5521	17.8383

## Sheet: Source data-Figure 7B
Source data for Figure 7B. Raw Ct value
Glucose Input Ct	tG(UCC)	tL(CAA)	tM(CAU)	18S rRNA		Glucose ChIP Ct	tG(UCC)	tL(CAA)	tM(CAU)	18S rRNA
Untag pGAL1-RPC160 - 1	15.43	12.4341	14.1338	9.10792		Untag pGAL1-RPC160 - 1	27.218	24.102	25.7352	19.7005
Untag pGAL1-RPC160 - 1	15.5817	12.5278	14.1275	9.50119		Untag pGAL1-RPC160 - 1	27.1705	23.8851	25.7203	19.7422
Untag pGAL1-RPC160 - 1	15.4565	12.0397	14.0779	9.18558		Untag pGAL1-RPC160 - 1	27.0765	24.0431	25.686	19.6615
Untag pGAL1-RPC160 - 2	15.5079	12.604	14.221	9.25867		Untag pGAL1-RPC160 - 2	25.8872	22.5427	24.5641	18.319
Untag pGAL1-RPC160 - 2	15.6862	12.6536	14.2342	9.35215		Untag pGAL1-RPC160 - 2	25.9746	22.6809	24.5057	18.3591
Untag pGAL1-RPC160 - 2	15.5801	12.6241	14.208	9.39187		Untag pGAL1-RPC160 - 2	25.8912	22.6321	24.4638	18.4313
Siz1-Flag pGAL1-RPC160 - 1	15.7721	12.8365	14.361	9.50081		Siz1-Flag pGAL1-RPC160 - 1	23.7053	21.0924	22.6971	18.2523
Siz1-Flag pGAL1-RPC160 - 1	15.7072	12.7797	14.4474	9.58864		Siz1-Flag pGAL1-RPC160 - 1	23.7614	21.1225	22.6298	18.2133
Siz1-Flag pGAL1-RPC160 - 1	15.7812	12.8197	14.4078	9.56347		Siz1-Flag pGAL1-RPC160 - 1	23.7942	21.0785	22.7363	18.2485
Siz1-Flag pGAL1-RPC160 - 2	15.5683	12.8164	14.3614	9.62749		Siz1-Flag pGAL1-RPC160 - 2	23.9039	21.2496	22.9079	18.3018
Siz1-Flag pGAL1-RPC160 - 2	15.7897	12.8482	14.4025	9.70685		Siz1-Flag pGAL1-RPC160 - 2	23.8397	21.3912	22.8703	18.4276
Siz1-Flag pGAL1-RPC160 - 2	15.7047	12.7906	14.4215	9.63855		Siz1-Flag pGAL1-RPC160 - 2	23.8557	21.3815	22.846	18.3983
Siz1-Flag pGAL1-rpc160-M809I-1	15.4841	12.6009	14.2302	9.28044		Siz1-Flag pGAL1-rpc160-M809I-1	23.861	21.1455	22.7434	18.2485
Siz1-Flag pGAL1-rpc160-M809I-1	15.5022	12.5631	14.3165	9.19595		Siz1-Flag pGAL1-rpc160-M809I-1	23.9291	21.2054	22.6736	18.2753
Siz1-Flag pGAL1-rpc160-M809I-1	15.534	12.5866	14.2919	9.32175		Siz1-Flag pGAL1-rpc160-M809I-1	23.9259	21.2222	22.8756	18.4315
Siz1-Flag pGAL1-rpc160-M809I-2	15.4372	12.5044	14.2412	9.26516		Siz1-Flag pGAL1-rpc160-M809I-2	23.915	21.2333	22.9085	18.4475
Siz1-Flag pGAL1-rpc160-M809I-2	15.6039	12.708	14.3008	9.32568		Siz1-Flag pGAL1-rpc160-M809I-2	23.9979	21.3272	22.8483	18.5069
Siz1-Flag pGAL1-rpc160-M809I-2	15.5267	12.6821	14.3225	9.38768		Siz1-Flag pGAL1-rpc160-M809I-2	24.0236	21.3168	22.939	18.4616
Galactose Input Ct	tG(UCC)	tL(CAA)	tM(CAU)	18S rRNA		Galactose ChIP Ct	tG(UCC)	tL(CAA)	tM(CAU)	18S rRNA
Untag pGAL1-RPC160 - 1	14.6214	11.8968	13.3819	8.26053		Untag pGAL1-RPC160 - 1	24.6247	22.1138	23.4584	18.3082
Untag pGAL1-RPC160 - 1	14.7599	11.9831	13.3985	8.3933		Untag pGAL1-RPC160 - 1	24.7879	22.2436	23.4447	18.5332
Untag pGAL1-RPC160 - 1	14.759	11.9717	13.4231	8.25401		Untag pGAL1-RPC160 - 1	24.7419	22.1684	23.506	18.4281
Untag pGAL1-RPC160 - 2	14.5801	11.94	13.5043	8.35967		Untag pGAL1-RPC160 - 2	25.0027	22.3179	24.01	18.6149
Untag pGAL1-RPC160 - 2	14.8845	12.0642	13.5736	8.3537		Untag pGAL1-RPC160 - 2	24.9799	22.5155	24.2891	18.674
Untag pGAL1-RPC160 - 2	14.8857	12.037	13.5166	8.33882		Untag pGAL1-RPC160 - 2	25.029	22.4134	23.76	18.6753
Siz1-Flag pGAL1-RPC160 - 1	14.9261	12.2504	13.9322	8.90175		Siz1-Flag pGAL1-RPC160 - 1	24.0131	21.5184	22.6339	19.0023
Siz1-Flag pGAL1-RPC160 - 1	15.1838	12.2188	13.9755	8.75484		Siz1-Flag pGAL1-RPC160 - 1	24.0623	21.5577	22.6109	19.2966
Siz1-Flag pGAL1-RPC160 - 1	15.0582	12.3021	13.9205	8.84498		Siz1-Flag pGAL1-RPC160 - 1	24.0275	21.6357	22.6771	19.0797
Siz1-Flag pGAL1-RPC160 - 2	15.1743	12.6814	14.0348	8.64047		Siz1-Flag pGAL1-RPC160 - 2	24.657	22.1923	23.2141	19.4939
Siz1-Flag pGAL1-RPC160 - 2	15.3584	12.4128	14.0206	8.75498		Siz1-Flag pGAL1-RPC160 - 2	24.5619	22.1884	23.3422	19.6673
Siz1-Flag pGAL1-RPC160 - 2	15.329	12.3228	14.0025	8.76713		Siz1-Flag pGAL1-RPC160 - 2	24.6575	22.1178	23.3012	19.8215
Siz1-Flag pGAL1-rpc160-M809I-1	15.3564	12.4957	14.0778	9.32759		Siz1-Flag pGAL1-rpc160-M809I-1	23.4485	21.122	22.3066	19.1425
Siz1-Flag pGAL1-rpc160-M809I-1	15.3842	12.3877	14.0955	9.25781		Siz1-Flag pGAL1-rpc160-M809I-1	23.5912	21.1257	22.2726	19.2869
Siz1-Flag pGAL1-rpc160-M809I-1	15.4528	12.5724	14.1369	9.06989		Siz1-Flag pGAL1-rpc160-M809I-1	23.4717	21.16	22.3444	19.2561
Siz1-Flag pGAL1-rpc160-M809I-2	15.213	12.3569	14.0905	9.31116		Siz1-Flag pGAL1-rpc160-M809I-2	23.0708	20.7842	22.0584	19.0156
Siz1-Flag pGAL1-rpc160-M809I-2	15.2399	12.4576	14.1353	9.50858		Siz1-Flag pGAL1-rpc160-M809I-2	23.2206	20.7859	22.0073	18.8871
Siz1-Flag pGAL1-rpc160-M809I-2	15.2508	12.3712	14.1066	9.19483		Siz1-Flag pGAL1-rpc160-M809I-2	23.1882	20.7353	22.0385	19.0199

## Sheet: Source data-Figure 7C
Source data for Figure 7C. Raw Ct value
Input Ct	tG(UCC)	tL(CAA)	tM(CAU)	18s rRNA		ChIP Ct	tG(UCC)	tL(CAA)	tM(CAU)	18s rRNA
untag-1	15.3071	12.485	14.9422	10.2432		untag-1	28.7693	25.9688	28.239	23.9253
untag-1	15.1203	12.364	14.9583	10.2237		untag-1	28.9004	26.038	28.2298	23.8944
untag-1	15.2143	12.4642	14.8604	10.2426		untag-1	28.8837	26.1074	28.4262	23.8992
untag-2	15.2022	12.5339	14.948	10.2506		untag-2	27.2953	24.5661	26.9268	22.4127
untag-2	15.131	12.6024	14.9387	10.2193		untag-2	27.0445	24.6514	26.9705	22.4332
untag-2	15.1191	12.4096	14.9372	10.2745		untag-2	26.9053	24.6129	26.9332	22.3665
HA-SLX5-1	15.2541	11.6882	15.0735	10.4604		HA-SLX5-1	25.8147	20.7751	25.4269	21.7772
HA-SLX5-1	15.2844	11.6977	15.0314	10.5917		HA-SLX5-1	25.8534	20.7443	25.3711	21.7671
HA-SLX5-1	15.3321	11.6459	15.0045	10.4559		HA-SLX5-1	25.7279	20.7678	25.3686	21.7856
HA-SLX5-2	15.3066	11.6773	14.9919	10.4542		HA-SLX5-2	25.4775	20.5282	25.0814	21.5423
HA-SLX5-2	15.4662	11.6979	15.0198	10.6623		HA-SLX5-2	25.4598	20.5732	25.1061	21.7913
HA-SLX5-2	15.2947	11.6236	15.0414	10.6443		HA-SLX5-2	25.403	20.5533	25.1482	21.5683
HA-SLX5 rpc160-M809I-1	15.4675	10.9609	15.2252	9.71121		HA-SLX5 rpc160-M809I-1	24.1565	18.9769	24.3284	20.8725
HA-SLX5 rpc160-M809I-1	15.4308	10.9095	15.2044	9.70314		HA-SLX5 rpc160-M809I-1	24.1421	18.9551	24.3339	20.8828
HA-SLX5 rpc160-M809I-1	15.3544	10.9301	15.1562	9.7897		HA-SLX5 rpc160-M809I-1	24.1759	18.9619	24.2849	20.8836
HA-SLX5 rpc160-M809I-2	15.2767	10.8802	15.0497	9.81082		HA-SLX5 rpc160-M809I-2	23.9201	18.7531	23.9394	20.538
HA-SLX5 rpc160-M809I-2	15.3611	10.7884	15.0769	9.62742		HA-SLX5 rpc160-M809I-2	23.9225	18.7004	23.9926	20.6068
HA-SLX5 rpc160-M809I-2	15.2871	10.9166	15.0939	9.65158		HA-SLX5 rpc160-M809I-2	23.8963	18.7809	23.9751	20.655
HA-slx5-sim-1	15.2861	11.075	15.1547	10.8069		HA-slx5-sim-1	24.0405	18.762	24.0434	20.5642
HA-slx5-sim-1	15.3037	11.0557	15.1599	10.7522		HA-slx5-sim-1	24.0172	18.7705	24.0413	20.5771
HA-slx5-sim-1	15.2589	10.981	15.1607	10.842		HA-slx5-sim-1	24.0214	18.8586	24.0781	20.6286
HA-slx5-sim-2	15.2534	10.9278	15.0199	10.82		HA-slx5-sim-2	23.9566	18.7838	23.955	20.314
HA-slx5-sim-2	15.3328	11.0023	15.0879	10.7454		HA-slx5-sim-2	23.9197	18.6134	23.972	20.259
HA-slx5-sim-2	15.2595	10.989	15.1031	10.8209		HA-slx5-sim-2	23.9366	18.7226	24.115	20.3027
HA-slx5-sim rpc160-M809I-1	15.3988	11.1339	15.1986	9.71146		HA-slx5-sim rpc160-M809I-1	24.1095	18.9818	24.014	19.5577
HA-slx5-sim rpc160-M809I-1	15.3574	11.0684	15.276	9.70042		HA-slx5-sim rpc160-M809I-1	24.0631	18.9661	24.0116	19.602
HA-slx5-sim rpc160-M809I-1	15.3625	11.0271	15.1157	9.81916		HA-slx5-sim rpc160-M809I-1	23.9348	18.9699	24.094	19.5361
HA-slx5-sim rpc160-M809I-2	15.201	10.9404	15.0479	9.64096		HA-slx5-sim rpc160-M809I-2	24.9559	19.9159	24.6199	20.7262
HA-slx5-sim rpc160-M809I-2	15.2715	11.0407	15.0138	9.80077		HA-slx5-sim rpc160-M809I-2	24.9887	19.7833	24.4994	20.9369
HA-slx5-sim rpc160-M809I-2	15.3478	11.0607	15.0518	9.82462		HA-slx5-sim rpc160-M809I-2	24.934	19.805	24.5411	20.7454

## Sheet: Source data-Figure 7D
Source data for Figure 7D. Raw Ct value
Input Ct	tG(UCC)	tL(CAA)	tM(CAU)	18s rRNA		ChIP Ct	tG(UCC)	tL(CAA)	tM(CAU)	18s rRNA
UT-1	15.5887	13.1472	15.1953	9.51978		UT-1	24.8192	22.4592	24.4551	16.8837
UT-1	15.5862	13.1643	15.1991	9.31411		UT-1	24.7508	22.4753	24.4162	16.7923
UT-1	15.5985	13.1304	15.2641	9.58451		UT-1	24.8907	22.5152	24.3829	16.8264
UT-2	15.388	12.8994	14.9407	9.46528		UT-2	24.6412	22.2933	24.2658	16.5625
UT-2	15.255	12.9267	14.9809	9.44407		UT-2	24.6392	22.3093	24.234	16.9788
UT-2	15.323	12.9688	14.9798	9.51531		UT-2	24.6444	22.287	24.1826	16.5994
Cdc48-3-Flag 1	15.6048	13.0435	15.3035	9.4829		Cdc48-3-Flag 1	22.4965	20.0857	22.1465	16.4164
Cdc48-3-Flag 1	15.6646	12.9516	15.292	9.4544		Cdc48-3-Flag 1	22.5358	19.9707	22.1026	16.3668
Cdc48-3-Flag 1	15.5455	13.0242	15.3166	9.73541		Cdc48-3-Flag 1	22.5215	20.0799	22.0834	16.5172
Cdc48-3-Flag 2	15.6481	12.9392	15.2845	9.47393		Cdc48-3-Flag 2	22.8807	20.321	22.4881	16.9155
Cdc48-3-Flag 2	15.6352	12.9473	15.2714	9.45216		Cdc48-3-Flag 2	22.8177	20.3714	22.3988	16.9094
Cdc48-3-Flag 2	15.6007	12.9389	15.3199	9.51005		Cdc48-3-Flag 2	22.8208	20.2379	22.4212	16.8242
Cdc48-3-Flag rpc160-M809I-1	15.7306	13.209	15.5043	9.37966		Cdc48-3-Flag rpc160-M809I-1	22.6874	20.2982	22.4635	16.5222
Cdc48-3-Flag rpc160-M809I-1	15.8905	13.0904	15.532	9.49905		Cdc48-3-Flag rpc160-M809I-1	22.6606	20.2108	22.3677	16.6062
Cdc48-3-Flag rpc160-M809I-1	15.9145	13.1551	15.5854	9.43308		Cdc48-3-Flag rpc160-M809I-1	22.6071	20.2613	22.3704	16.8451
Cdc48-3-Flag rpc160-M809I-2	16.1803	13.3444	15.7999	9.66616		Cdc48-3-Flag rpc160-M809I-2	22.4947	20.1401	22.3065	16.5685
Cdc48-3-Flag rpc160-M809I-2	16.0708	13.3844	15.8441	9.62636		Cdc48-3-Flag rpc160-M809I-2	22.5781	20.119	22.3116	16.6914
Cdc48-3-Flag rpc160-M809I-2	16.1412	13.4911	15.8235	9.9704		Cdc48-3-Flag rpc160-M809I-2	22.5836	20.2145	22.2103	16.6844
